# Supplementary material for: “Exosomics”—A Review of Biophysics, Biology and Biochemistry of Exosomes With a Focus on Human Breast Milk
Source: Front Genet. 2018 Mar 27;9:92. doi: 10.3389/fgene.2018.00092 (PMC5881086; doi:10.3389/fgene.2018.00092)
Supplement: Supplementary Table 1 — Combined list of 188 proteins identified in human breast milk-derived exosomes by Admyre et al. (2007) and Larssen et al. (2017). [file Table1.xlsx]

## Sheet: Sheet1
Uniprot IDs	Protein Name	References
P19174	1-phosphatidylinositol 4,5-bisphosphate phosphodiesterase gamma-1 OS=Homo sapiens GN=PLCG1 PE=1 SV=1	Larssen et al (2017)
P54646	5'-AMP-activated protein kinase catalytic subunit alpha-2 OS=Homo sapiens GN=PRKAA2 PE=1 SV=2	Larssen et al (2017)
P60709	Actin, cytoplasmic 1 OS=Homo sapiens GN=ACTB PE=1 SV=1	Admyre et al (2007)
P25054	Adenomatous polyposis coli protein OS=Homo sapiens GN=APC PE=1 SV=2	Larssen et al (2017)
P84077	ADP-ribosylation factor 1 OS=Homo sapiens GN=ARF1 PE=1 SV=2	Admyre et al (2007)
P14550	Alcohol dehydrogenase [NADP(+)] OS=Homo sapiens GN=AKR1A1 PE=1 SV=3	Admyre et al (2007)
P06733	Alpha-enolase OS=Homo sapiens GN=ENO1 PE=1 SV=2	Admyre et al (2007)
P47710	Alpha-S1-casein OS=Homo sapiens GN=CSN1S1 PE=1 SV=1	Admyre et al (2007)
P05067	Amyloid-beta A4 protein OS=Homo sapiens GN=APP PE=1 SV=3	Larssen et al (2017)
P10275	Androgen receptor OS=Homo sapiens GN=AR PE=1 SV=3	Larssen et al (2017)
Q02763	Angiopoietin-1 receptor OS=Homo sapiens GN=TEK PE=1 SV=2	Larssen et al (2017)
Q9BY76	Angiopoietin-related protein 4 OS=Homo sapiens GN=ANGPTL4 PE=1 SV=2	Admyre et al (2007)
P07355	Annexin A2 OS=Homo sapiens GN=ANXA2 PE=1 SV=2	Admyre et al (2007)
P08133	Annexin A6 OS=Homo sapiens GN=ANXA6 PE=1 SV=3	Admyre et al (2007)
P02649	Apolipoprotein E OS=Homo sapiens GN=APOE PE=1 SV=1	Admyre et al (2007)
Q07812	Apoptosis regulator BAX OS=Homo sapiens GN=BAX PE=1 SV=1	Larssen et al (2017)
Q9UNQ0	ATP-binding cassette sub-family G member 2 OS=Homo sapiens GN=ABCG2 PE=1 SV=3	Admyre et al (2007)
O15169	Axin-1 OS=Homo sapiens GN=AXIN1 PE=1 SV=2	Larssen et al (2017)
P35613	Basigin OS=Homo sapiens GN=BSG PE=1 SV=2	Larssen et al (2017)
Q07817	Bcl-2-like protein 1 OS=Homo sapiens GN=BCL2L1 PE=1 SV=1	Larssen et al (2017)
Q16620	BDNF/NT-3 growth factors receptor OS=Homo sapiens GN=NTRK2 PE=1 SV=1	Larssen et al (2017)
P15291	Beta-1,4-galactosyltransferase 1 OS=Homo sapiens GN=B4GALT1 PE=1 SV=5	Admyre et al (2007)
P61769	Beta-2-microglobulin OS=Homo sapiens GN=B2M PE=1 SV=1	Admyre et al (2007)
P05814	Beta-casein OS=Homo sapiens GN=CSN2 PE=1 SV=4	Admyre et al (2007)
P19835	Bile salt-activated lipase OS=Homo sapiens GN=CEL PE=1 SV=3	Admyre et al (2007)
P38398	Breast cancer type 1 susceptibility protein OS=Homo sapiens GN=BRCA1 PE=1 SV=2	Larssen et al (2017)
Q13410	Butyrophilin subfamily 1 member A1 OS=Homo sapiens GN=BTN1A1 PE=1 SV=3	Admyre et al (2007)
P12830	Cadherin-1 OS=Homo sapiens GN=CDH1 PE=1 SV=3	Larssen et al (2017)
Q16790	Carbonic anhydrase 9 OS=Homo sapiens GN=CA9 PE=1 SV=2	Larssen et al (2017)
P42574	Caspase-3 OS=Homo sapiens GN=CASP3 PE=1 SV=2	Larssen et al (2017)
Q14790	Caspase-8 OS=Homo sapiens GN=CASP8 PE=1 SV=1	Larssen et al (2017)
P35222	Catenin beta-1 OS=Homo sapiens GN=CTNNB1 PE=1 SV=1	Larssen et al (2017)
Q03135	Caveolin-1 OS=Homo sapiens GN=CAV1 PE=1 SV=4	Larssen et al (2017)
Q99731	C-C motif chemokine 19 OS=Homo sapiens GN=CCL19 PE=1 SV=1	Larssen et al (2017)
P13500	C-C motif chemokine 2 OS=Homo sapiens GN=CCL2 PE=1 SV=1	Larssen et al (2017)
P60033	CD81 antigen OS=Homo sapiens GN=CD81 PE=1 SV=1	Admyre et al (2007)
P60953	Cell division control protein 42 homolog OS=Homo sapiens GN=CDC42 PE=1 SV=2	Admyre et al (2007)
Q6WN34	Chordin-like protein 2 OS=Homo sapiens GN=CHRDL2 PE=1 SV=1	Admyre et al (2007)
P10909	Clusterin OS=Homo sapiens GN=CLU PE=1 SV=1	Admyre et al (2007)
P23528	Cofilin-1 OS=Homo sapiens GN=CFL1 PE=1 SV=3	Admyre et al (2007)
P02778	C-X-C motif chemokine 10 OS=Homo sapiens GN=CXCL10 PE=1 SV=2	Larssen et al (2017)
O14625	C-X-C motif chemokine 11 OS=Homo sapiens GN=CXCL11 PE=1 SV=1	Larssen et al (2017)
O43927	C-X-C motif chemokine 13 OS=Homo sapiens GN=CXCL13 PE=1 SV=1	Larssen et al (2017)
P42830	C-X-C motif chemokine 5 OS=Homo sapiens GN=CXCL5 PE=1 SV=1	Larssen et al (2017)
Q07325	C-X-C motif chemokine 9 OS=Homo sapiens GN=CXCL9 PE=1 SV=1	Larssen et al (2017)
P46527	Cyclin-dependent kinase inhibitor 1B OS=Homo sapiens GN=CDKN1B PE=1 SV=1	Larssen et al (2017)
P04080	Cystatin-B OS=Homo sapiens GN=CSTB PE=1 SV=2	Larssen et al (2017)
Q96KP4	Cytosolic non-specific dipeptidase OS=Homo sapiens GN=CNDP2 PE=1 SV=2	Admyre et al (2007)
P98170	E3 ubiquitin-protein ligase XIAP OS=Homo sapiens GN=XIAP PE=1 SV=2	Larssen et al (2017)
Q07108	Early activation antigen CD69 OS=Homo sapiens GN=CD69 PE=1 SV=1	Larssen et al (2017)
Q9H4M9	EH domain-containing protein 1 OS=Homo sapiens GN=EHD1 PE=1 SV=2	Admyre et al (2007)
Q9H223	EH domain-containing protein 4 OS=Homo sapiens GN=EHD4 PE=1 SV=1	Admyre et al (2007)
P68104	Elongation factor 1-alpha 1 OS=Homo sapiens GN=EEF1A1 PE=1 SV=1	Admyre et al (2007)
P13639	Elongation factor 2 OS=Homo sapiens GN=EEF2 PE=1 SV=4	Admyre et al (2007)
P21709	Ephrin type-A receptor 1 OS=Homo sapiens GN=EPHA1 PE=1 SV=4	Larssen et al (2017)
P29317	Ephrin type-A receptor 2 OS=Homo sapiens GN=EPHA2 PE=1 SV=2	Larssen et al (2017)
P00533	Epidermal growth factor receptor OS=Homo sapiens GN=EGFR PE=1 SV=2	Larssen et al (2017)
P16422	Epithelial cell adhesion molecule OS=Homo sapiens GN=EPCAM PE=1 SV=2	Larssen et al (2017)
P27105	Erythrocyte band 7 integral membrane protein OS=Homo sapiens GN=STOM PE=1 SV=3	Admyre et al (2007)
P23588	Eukaryotic translation initiation factor 4B OS=Homo sapiens GN=EIF4B PE=1 SV=2	Larssen et al (2017)
Q13541	Eukaryotic translation initiation factor 4E-binding protein 1 OS=Homo sapiens GN=EIF4EBP1 PE=1 SV=3	Larssen et al (2017)
P15311	Ezrin OS=Homo sapiens GN=EZR PE=1 SV=4	Admyre et al (2007), Larssen et al (2017)
Q13158	FAS-associated death domain protein OS=Homo sapiens GN=FADD PE=1 SV=1	Larssen et al (2017)
P49327	Fatty acid synthase OS=Homo sapiens GN=FASN PE=1 SV=3	Admyre et al (2007)
P05413	Fatty acid-binding protein, heart OS=Homo sapiens GN=FABP3 PE=1 SV=4	Admyre et al (2007)
P49771	Fms-related tyrosine kinase 3 ligand OS=Homo sapiens GN=FLT3LG PE=1 SV=1	Larssen et al (2017)
P15328	Folate receptor alpha OS=Homo sapiens GN=FOLR1 PE=1 SV=3	Admyre et al (2007), Larssen et al (2017)
P04075	Fructose-bisphosphate aldolase A OS=Homo sapiens GN=ALDOA PE=1 SV=2	Admyre et al (2007)
P09958	Furin OS=Homo sapiens GN=FURIN PE=1 SV=2	Larssen et al (2017)
P14635	G2/mitotic-specific cyclin-B1 OS=Homo sapiens GN=CCNB1 PE=1 SV=1	Larssen et al (2017)
P07203	Glutathione peroxidase 1 OS=Homo sapiens GN=GPX1 PE=1 SV=4	Larssen et al (2017)
P09211	Glutathione S-transferase P OS=Homo sapiens GN=GSTP1 PE=1 SV=2	Larssen et al (2017)
Q9NZH0	G-protein coupled receptor family C group 5 member B OS=Homo sapiens GN=GPRC5B PE=2 SV=2	Admyre et al (2007)
Q99988	Growth/differentiation factor 15 OS=Homo sapiens GN=GDF15 PE=1 SV=3	Larssen et al (2017)
P04899	Guanine nucleotide-binding protein G(i) subunit alpha-2 OS=Homo sapiens GN=GNAI2 PE=1 SV=3	Admyre et al (2007)
P62879	Guanine nucleotide-binding protein G(I)/G(S)/G(T) subunit beta-2 OS=Homo sapiens GN=GNB2 PE=1 SV=3	Admyre et al (2007)
P50148	Guanine nucleotide-binding protein G(q) subunit alpha OS=Homo sapiens GN=GNAQ PE=1 SV=4	Admyre et al (2007)
Q92574	Hamartin OS=Homo sapiens GN=TSC1 PE=1 SV=2	Larssen et al (2017)
P0DMV9	Heat shock 70 kDa protein 1B OS=Homo sapiens GN=HSPA1B PE=1 SV=1	Admyre et al (2007)
P11142	Heat shock cognate 71 kDa protein OS=Homo sapiens GN=HSPA8 PE=1 SV=1	Admyre et al (2007)
P14317	Hematopoietic lineage cell-specific protein OS=Homo sapiens GN=HCLS1 PE=1 SV=3	Larssen et al (2017)
P09601	Heme oxygenase 1 OS=Homo sapiens GN=HMOX1 PE=1 SV=1	Larssen et al (2017)
P14210	Hepatocyte growth factor OS=Homo sapiens GN=HGF PE=1 SV=2	Larssen et al (2017)
P08581	Hepatocyte growth factor receptor OS=Homo sapiens GN=MET PE=1 SV=4	Larssen et al (2017)
P52926	High mobility group protein HMGI-C OS=Homo sapiens GN=HMGA2 PE=1 SV=1	Larssen et al (2017)
P04233	HLA class II histocompatibility antigen gamma chain OS=Homo sapiens GN=CD74 PE=1 SV=3	Larssen et al (2017)
P01903	HLA class II histocompatibility antigen, DR alpha chain OS=Homo sapiens GN=HLA-DRA PE=1 SV=1	Admyre et al (2007)
Q99801	Homeobox protein Nkx-3.1 OS=Homo sapiens GN=NKX3-1 PE=1 SV=2	Larssen et al (2017)
Q96S86	Hyaluronan and proteoglycan link protein 3 OS=Homo sapiens GN=HAPLN3 PE=2 SV=1	Admyre et al (2007)
Q16665	Hypoxia-inducible factor 1-alpha OS=Homo sapiens GN=HIF1A PE=1 SV=1	Larssen et al (2017)
P01876	Immunoglobulin heavy constant alpha 1 OS=Homo sapiens GN=IGHA1 PE=1 SV=2	Admyre et al (2007)
P01871	Immunoglobulin heavy constant mu OS=Homo sapiens GN=IGHM PE=1 SV=4	Admyre et al (2007)
P01834	Immunoglobulin kappa constant OS=Homo sapiens GN=IGKC PE=1 SV=2	Admyre et al (2007)
P0CG04	Immunoglobulin lambda constant 1 OS=Homo sapiens GN=IGLC1 PE=1 SV=1	Admyre et al (2007)
P08069	Insulin-like growth factor 1 receptor OS=Homo sapiens GN=IGF1R PE=1 SV=1	Larssen et al (2017)
P17936	Insulin-like growth factor-binding protein 3 OS=Homo sapiens GN=IGFBP3 PE=1 SV=2	Larssen et al (2017)
P56199	Integrin alpha-1 OS=Homo sapiens GN=ITGA1 PE=1 SV=2	Larssen et al (2017)
P23229	Integrin alpha-6 OS=Homo sapiens GN=ITGA6 PE=1 SV=5	Admyre et al (2007)
P05106	Integrin beta-3 OS=Homo sapiens GN=ITGB3 PE=1 SV=2	Larssen et al (2017)
P18510	Interleukin-1 receptor antagonist protein OS=Homo sapiens GN=IL1RN PE=1 SV=1	Larssen et al (2017)
P08887	Interleukin-6 receptor subunit alpha OS=Homo sapiens GN=IL6R PE=1 SV=1	Larssen et al (2017)
P13232	Interleukin-7 OS=Homo sapiens GN=IL7 PE=1 SV=1	Larssen et al (2017)
P10145	Interleukin-8 OS=Homo sapiens GN=CXCL8 PE=1 SV=1	Larssen et al (2017)
Q9UBX7	Kallikrein-11 OS=Homo sapiens GN=KLK11 PE=1 SV=2	Larssen et al (2017)
Q92876	Kallikrein-6 OS=Homo sapiens GN=KLK6 PE=1 SV=1	Larssen et al (2017)
P07498	Kappa-casein OS=Homo sapiens GN=CSN3 PE=1 SV=3	Admyre et al (2007)
P21583	Kit ligand OS=Homo sapiens GN=KITLG PE=1 SV=1	Larssen et al (2017)
Q08431	Lactadherin OS=Homo sapiens GN=MFGE8 PE=1 SV=2	Admyre et al (2007)
P02788	Lactotransferrin OS=Homo sapiens GN=LTF PE=1 SV=6	Admyre et al (2007)
Q99732	Lipopolysaccharide-induced tumor necrosis factor-alpha factor OS=Homo sapiens GN=LITAF PE=1 SV=2	Larssen et al (2017)
P06858	Lipoprotein lipase OS=Homo sapiens GN=LPL PE=1 SV=1	Admyre et al (2007)
P07195	L-lactate dehydrogenase B chain OS=Homo sapiens GN=LDHB PE=1 SV=2	Admyre et al (2007)
O95573	Long-chain-fatty-acid--CoA ligase 3 OS=Homo sapiens GN=ACSL3 PE=1 SV=3	Admyre et al (2007)
P09603	Macrophage colony-stimulating factor 1 OS=Homo sapiens GN=CSF1 PE=1 SV=2	Larssen et al (2017)
P14174	Macrophage migration inhibitory factor OS=Homo sapiens GN=MIF PE=1 SV=4	Admyre et al (2007), Larssen et al (2017)
Q14764	Major vault protein OS=Homo sapiens GN=MVP PE=1 SV=4	Admyre et al (2007)
P10721	Mast/stem cell growth factor receptor Kit OS=Homo sapiens GN=KIT PE=1 SV=1	Larssen et al (2017)
Q16674	Melanoma-derived growth regulatory protein OS=Homo sapiens GN=MIA PE=1 SV=1	Larssen et al (2017)
Q29983	MHC class I polypeptide-related sequence A OS=Homo sapiens GN=MICA PE=1 SV=1	Larssen et al (2017)
P21741	Midkine OS=Homo sapiens GN=MDK PE=1 SV=1	Larssen et al (2017)
O15264	Mitogen-activated protein kinase 13 OS=Homo sapiens GN=MAPK13 PE=1 SV=1	Larssen et al (2017)
P26038	Moesin OS=Homo sapiens GN=MSN PE=1 SV=3	Admyre et al (2007)
Q15797	Mothers against decapentaplegic homolog 1 OS=Homo sapiens GN=SMAD1 PE=1 SV=1	Larssen et al (2017)
Q13485	Mothers against decapentaplegic homolog 4 OS=Homo sapiens GN=SMAD4 PE=1 SV=1	Larssen et al (2017)
P15941	Mucin-1 OS=Homo sapiens GN=MUC1 PE=1 SV=3	Admyre et al (2007)
Q8WXI7	Mucin-16 OS=Homo sapiens GN=MUC16 PE=1 SV=3	Larssen et al (2017)
P46531	Neurogenic locus notch homolog protein 1 OS=Homo sapiens GN=NOTCH1 PE=1 SV=4	Larssen et al (2017)
Q9Y6K9	NF-kappa-B essential modulator OS=Homo sapiens GN=IKBKG PE=1 SV=2	Larssen et al (2017)
P06748	Nucleophosmin OS=Homo sapiens GN=NPM1 PE=1 SV=2	Larssen et al (2017)
P62937	Peptidyl-prolyl cis-trans isomerase A OS=Homo sapiens GN=PPIA PE=1 SV=2	Admyre et al (2007), Larssen et al (2017)
Q99541	Perilipin-2 OS=Homo sapiens GN=PLIN2 PE=1 SV=2	Admyre et al (2007)
Q06830	Peroxiredoxin-1 OS=Homo sapiens GN=PRDX1 PE=1 SV=1	Admyre et al (2007)
P60484	Phosphatidylinositol 3,4,5-trisphosphate 3-phosphatase and dual-specificity protein phosphatase PTEN OS=Homo sapiens GN=PTEN PE=1 SV=1	Larssen et al (2017)
P49763	Placenta growth factor OS=Homo sapiens GN=PGF PE=1 SV=2	Larssen et al (2017)
P05121	Plasminogen activator inhibitor 1 OS=Homo sapiens GN=SERPINE1 PE=1 SV=1	Larssen et al (2017)
P16671	Platelet glycoprotein 4 OS=Homo sapiens GN=CD36 PE=1 SV=2	Admyre et al (2007)
P01127	Platelet-derived growth factor subunit B OS=Homo sapiens GN=PDGFB PE=1 SV=1	Larssen et al (2017)
P01833	Polymeric immunoglobulin receptor OS=Homo sapiens GN=PIGR PE=1 SV=4	Admyre et al (2007)
P0CG47	Polyubiquitin-B OS=Homo sapiens GN=UBB PE=1 SV=1	Admyre et al (2007)
P49768	Presenilin-1 OS=Homo sapiens GN=PSEN1 PE=1 SV=1	Larssen et al (2017)
P01133	Pro-epidermal growth factor OS=Homo sapiens GN=EGF PE=1 SV=2	Larssen et al (2017)
P07737	Profilin-1 OS=Homo sapiens GN=PFN1 PE=1 SV=2	Admyre et al (2007)
Q99075	Proheparin-binding EGF-like growth factor OS=Homo sapiens GN=HBEGF PE=1 SV=1	Larssen et al (2017)
P35354	Prostaglandin G/H synthase 2 OS=Homo sapiens GN=PTGS2 PE=1 SV=2	Larssen et al (2017)
Q16651	Prostasin OS=Homo sapiens GN=PRSS8 PE=1 SV=1	Larssen et al (2017)
Q99497	Protein/nucleic acid deglycase DJ-1 OS=Homo sapiens GN=PARK7 PE=1 SV=2	Larssen et al (2017)
Q14289	Protein-tyrosine kinase 2-beta OS=Homo sapiens GN=PTK2B PE=1 SV=2	Larssen et al (2017)
P12931	Proto-oncogene tyrosine-protein kinase Src OS=Homo sapiens GN=SRC PE=1 SV=3	Larssen et al (2017)
P50395	Rab GDP dissociation inhibitor beta OS=Homo sapiens GN=GDI2 PE=1 SV=2	Admyre et al (2007)
P31749	RAC-alpha serine/threonine-protein kinase OS=Homo sapiens GN=AKT1 PE=1 SV=2	Larssen et al (2017)
P35241	Radixin OS=Homo sapiens GN=RDX PE=1 SV=1	Admyre et al (2007)
P46940	Ras GTPase-activating-like protein IQGAP1 OS=Homo sapiens GN=IQGAP1 PE=1 SV=1	Admyre et al (2007)
P04626	Receptor tyrosine-protein kinase erbB-2 OS=Homo sapiens GN=ERBB2 PE=1 SV=1	Larssen et al (2017)
P21860	Receptor tyrosine-protein kinase erbB-3 OS=Homo sapiens GN=ERBB3 PE=1 SV=1	Larssen et al (2017)
Q15303	Receptor tyrosine-protein kinase erbB-4 OS=Homo sapiens GN=ERBB4 PE=1 SV=1	Larssen et al (2017)
P36888	Receptor-type tyrosine-protein kinase FLT3 OS=Homo sapiens GN=FLT3 PE=1 SV=2	Larssen et al (2017)
Q13228	Selenium-binding protein 1 OS=Homo sapiens GN=SELENBP1 PE=1 SV=2	Admyre et al (2007)
P05981	Serine protease hepsin OS=Homo sapiens GN=HPN PE=1 SV=1	Larssen et al (2017)
P02787	Serotransferrin OS=Homo sapiens GN=TF PE=1 SV=3	Larssen et al (2017)
O95436	Sodium-dependent phosphate transport protein 2B OS=Homo sapiens GN=SLC34A2 PE=1 SV=3	Admyre et al (2007)
Q07890	Son of sevenless homolog 2 OS=Homo sapiens GN=SOS2 PE=1 SV=2	Larssen et al (2017)
Q15465	Sonic hedgehog protein OS=Homo sapiens GN=SHH PE=1 SV=1	Larssen et al (2017)
P00441	Superoxide dismutase [Cu-Zn] OS=Homo sapiens GN=SOD1 PE=1 SV=2	Larssen et al (2017)
O00560	Syntenin-1 OS=Homo sapiens GN=SDCBP PE=1 SV=1	Admyre et al (2007)
Q8N9U0	Tandem C2 domains nuclear protein OS=Homo sapiens GN=TC2N PE=1 SV=2	Admyre et al (2007)
P13686	Tartrate-resistant acid phosphatase type 5 OS=Homo sapiens GN=ACP5 PE=1 SV=3	Larssen et al (2017)
P37173	TGF-beta receptor type-2 OS=Homo sapiens GN=TGFBR2 PE=1 SV=2	Larssen et al (2017)
P04216	Thy-1 membrane glycoprotein OS=Homo sapiens GN=THY1 PE=1 SV=2	Larssen et al (2017)
O60603	Toll-like receptor 2 OS=Homo sapiens GN=TLR2 PE=1 SV=1	Admyre et al (2007)
P17947	Transcription factor PU.1 OS=Homo sapiens GN=SPI1 PE=1 SV=2	Larssen et al (2017)
P48436	Transcription factor SOX-9 OS=Homo sapiens GN=SOX9 PE=1 SV=1	Larssen et al (2017)
P01137	Transforming growth factor beta-1 OS=Homo sapiens GN=TGFB1 PE=1 SV=2	Larssen et al (2017)
P61812	Transforming growth factor beta-2 OS=Homo sapiens GN=TGFB2 PE=1 SV=1	Larssen et al (2017)
P48023	Tumor necrosis factor ligand superfamily member 6 OS=Homo sapiens GN=FASLG PE=1 SV=1	Larssen et al (2017)
O14763	Tumor necrosis factor receptor superfamily member 10B OS=Homo sapiens GN=TNFRSF10B PE=1 SV=2	Larssen et al (2017)
P19438	Tumor necrosis factor receptor superfamily member 1A OS=Homo sapiens GN=TNFRSF1A PE=1 SV=1	Larssen et al (2017)
P25445	Tumor necrosis factor receptor superfamily member 6 OS=Homo sapiens GN=FAS PE=1 SV=1	Larssen et al (2017)
Q15628	Tumor necrosis factor receptor type 1-associated DEATH domain protein OS=Homo sapiens GN=TRADD PE=1 SV=2	Larssen et al (2017)
P09758	Tumor-associated calcium signal transducer 2 OS=Homo sapiens GN=TACSTD2 PE=1 SV=3	Admyre et al (2007)
Q06418	Tyrosine-protein kinase receptor TYRO3 OS=Homo sapiens GN=TYRO3 PE=1 SV=1	Larssen et al (2017)
Q06124	Tyrosine-protein phosphatase non-receptor type 11 OS=Homo sapiens GN=PTPN11 PE=1 SV=2	Larssen et al (2017)
O00159	Unconventional myosin-Ic OS=Homo sapiens GN=MYO1C PE=1 SV=4	Admyre et al (2007)
Q03405	Urokinase plasminogen activator surface receptor OS=Homo sapiens GN=PLAUR PE=1 SV=1	Larssen et al (2017)
P00749	Urokinase-type plasminogen activator OS=Homo sapiens GN=PLAU PE=1 SV=2	Larssen et al (2017)
P35968	Vascular endothelial growth factor receptor 2 OS=Homo sapiens GN=KDR PE=1 SV=2	Larssen et al (2017)
P08670	Vimentin OS=Homo sapiens GN=VIM PE=1 SV=4	Larssen et al (2017)
Q14508	WAP four-disulfide core domain protein 2 OS=Homo sapiens GN=WFDC2 PE=1 SV=2	Larssen et al (2017)
P47989	Xanthine dehydrogenase/oxidase OS=Homo sapiens GN=XDH PE=1 SV=4	Admyre et al (2007)
