# Supplementary material for: “Exosomics”—A Review of Biophysics, Biology and Biochemistry of Exosomes With a Focus on Human Breast Milk
Source: Front Genet. 2018 Mar 27;9:92. doi: 10.3389/fgene.2018.00092 (PMC5881086; doi:10.3389/fgene.2018.00092)
Supplement: Supplementary Table 2 — Significantly enriched KEGG pathways (P-value < 0.001) in human breast milk exosomes according to proteins identified by Admyre et al. (2007) and Larssen et al. (2017). [file Table2.xlsx]

## Sheet: Hoja1
KEGG Pathway	Number of Proteins	Fold Enrichment	p-value	Adjusted p-value (Benjamini)
Pathways in cancer	46	5.57796	2.18244e-22	2.29157e-20
Proteoglycans in cancer	35	8.33966	2.14697e-22	4.50864e-20
PI3K-Akt signaling pathway	32	4.42019	2.10935e-12	1.47652e-10
Cytokine-cytokine receptor interaction	26	5.38711	6.10034e-12	2.56214e-10
Rap1 signaling pathway	25	5.67323	5.7422e-12	3.01465e-10
Chagas disease (American trypanosomiasis)	17	7.78979	3.03435e-10	1.06202e-08
Focal adhesion	21	4.85805	7.19914e-09	1.6798e-07
Ras signaling pathway	22	4.639	6.44995e-09	1.69311e-07
Toxoplasmosis	16	6.46172	1.68407e-08	3.53654e-07
Hepatitis B	17	5.58716	4.26859e-08	8.14913e-07
HIF-1 signaling pathway	14	6.80788	9.55943e-08	1.6729e-06
Adherens junction	12	8.0544	1.92686e-07	3.11262e-06
Epithelial cell signaling in Helicobacter pylori infection	11	7.82398	1.01552e-06	1.18477e-05
Hematopoietic cell lineage	12	6.72779	1.25096e-06	1.38263e-05
Endocytosis	20	3.6942	1.40481e-06	1.47504e-05
ErbB signaling pathway	12	6.57313	1.58455e-06	1.51252e-05
MicroRNAs in cancer	21	3.51143	1.54489e-06	1.54488e-05
Colorectal cancer	10	7.68632	4.5755e-06	4.00349e-05
Regulation of actin cytoskeleton	17	3.83952	7.01591e-06	5.26181e-05
Chemokine signaling pathway	16	4.09937	6.54432e-06	5.28567e-05
Renal cell carcinoma	10	7.33156	6.83703e-06	5.31757e-05
Malaria	9	8.75299	6.41291e-06	5.38672e-05
Influenza A	14	3.83432	6.22629e-05	0.000421705
NF-kappa B signaling pathway	10	5.47761	7.43534e-05	0.000473063
Tuberculosis	14	3.76934	7.42922e-05	0.000487442
Rheumatoid arthritis	10	5.41536	8.13742e-05	0.0005025
Legionellosis	8	7.06003	0.000115143	0.000671478
Leukocyte transendothelial migration	11	4.44243	0.000161348	0.000915411
Bladder cancer	7	8.13625	0.000181862	0.00100461
Toll-like receptor signaling pathway	10	4.49577	0.000340457	0.00174258
Shigellosis	8	5.9569	0.000339537	0.00178128
Central carbon metabolism in cancer	8	5.9569	0.000339537	0.00178128
Osteoclast differentiation	11	4.00158	0.000379272	0.0018509
p53 signaling pathway	8	5.69017	0.000451241	0.00215182
Adipocytokine signaling pathway	8	5.44631	0.000590524	0.0027528
Transcriptional misregulation in cancer	12	3.40394	0.000722283	0.00329314
Neurotrophin signaling pathway	10	3.97126	0.000847238	0.00377997
