# Supplementary material for: “Exosomics”—A Review of Biophysics, Biology and Biochemistry of Exosomes With a Focus on Human Breast Milk
Source: Front Genet. 2018 Mar 27;9:92. doi: 10.3389/fgene.2018.00092 (PMC5881086; doi:10.3389/fgene.2018.00092)
Supplement: Supplementary Table 3 — The 13 most relevant functional annotation clusters (of a total of 143) found to be enriched in the combined data set of human breast milk exosome proteomes by Admyre et al. (2007) and Larssen et al. (2017). [file Table3.xlsx]

## Sheet: Hoja2
Annotation Cluster 1
Term	Number of proteins	Fold Enrichment	Adjusted p-value (Benjamini)
GO:0010033~response to organic substance	117	3.72297	4.45796e-41
GO:0070887~cellular response to chemical stimulus	113	3.83196	1.66614e-40
GO:0071310~cellular response to organic substance	99	4.06673	2.61303e-36
GO:0009893~positive regulation of metabolic process	114	3.35414	5.779e-36
GO:0042221~response to chemical	130	2.83546	6.51571e-36
GO:0031325~positive regulation of cellular metabolic process	108	3.41601	4.27319e-34
GO:0031323~regulation of cellular metabolic process	130	1.99753	1.7425e-20
Annotation Cluster 2
Term	Number of proteins	Fold Enrichment	Adjusted p-value (Benjamini)
GO:0051270~regulation of cellular component movement	64	7.16583	1.40793e-34
GO:0032879~regulation of localization	102	3.70371	2.02372e-34
GO:2000145~regulation of cell motility	61	7.4424	1.01701e-33
GO:0040011~locomotion	81	4.75395	6.8627e-33
GO:0040012~regulation of locomotion	61	7.1323	9.1281e-33
GO:0006928~movement of cell or subcellular component	86	4.30224	2.90279e-32
GO:0016477~cell migration	72	5.46062	2.91673e-32
GO:0030334~regulation of cell migration	56	7.34105	2.02737e-30
GO:2000147~positive regulation of cell motility	46	10.0994	3.12155e-30
GO:0051674~localization of cell	73	4.9287	5.05461e-30
GO:0048870~cell motility	73	4.9287	5.05461e-30
GO:0030335~positive regulation of cell migration	45	10.23	9.38401e-30
GO:0051272~positive regulation of cellular component movement	46	9.83489	9.43356e-30
GO:0040017~positive regulation of locomotion	46	9.78828	1.14497e-29
GO:0050900~leukocyte migration	35	8.35874	6.08544e-20
GO:0005126~cytokine receptor binding	27	8.97607	4.41184e-15
GO:0032103~positive regulation of response to external stimulus	26	8.74426	5.88418e-15
GO:0006935~chemotaxis	35	5.69364	5.88418e-15
GO:0042330~taxis	35	5.68334	5.88418e-15
GO:0060326~cell chemotaxis	25	8.9439	1.42109e-14
GO:0050921~positive regulation of chemotaxis	18	13.3582	4.96381e-13
GO:0002687~positive regulation of leukocyte migration	17	14.005	1.35669e-12
GO:0002685~regulation of leukocyte migration	19	10.9368	2.52365e-12
GO:0050920~regulation of chemotaxis	20	9.65557	4.6565e-12
GO:0002690~positive regulation of leukocyte chemotaxis	14	15.3312	1.0137e-10
GO:0030595~leukocyte chemotaxis	18	8.33166	8.29994e-10
GO:0002688~regulation of leukocyte chemotaxis	14	12.5716	1.16713e-09
GO:0005125~cytokine activity	18	7.35876	1.30568e-08
GO:0097529~myeloid leukocyte migration	13	7.34188	2.02117e-06
GO:0070098~chemokine-mediated signaling pathway	10	10.9508	2.87554e-06
GO:0045236~CXCR chemokine receptor binding	6	32.0323	1.66952e-05
GO:0001664~G-protein coupled receptor binding	15	5.29716	1.86121e-05
GO:0008009~chemokine activity	8	14.8176	1.88852e-05
GO:0042379~chemokine receptor binding	8	11.5248	9.79846e-05
GO:0048248~CXCR3 chemokine receptor binding	4	72.6065	0.000202426
GO:2000401~regulation of lymphocyte migration	6	13.4695	0.000490066
GO:0072676~lymphocyte migration	7	7.85722	0.001523
GO:0048247~lymphocyte chemotaxis	6	9.62108	0.00217356
GO:0072678~T cell migration	5	12.1347	0.00388815
GO:0071622~regulation of granulocyte chemotaxis	5	11.8154	0.00428112
Annotation Cluster 3
Term	Number of proteins	Fold Enrichment	Adjusted p-value (Benjamini)
GO:0009605~response to external stimulus	93	4.02851	2.46126e-33
GO:0051707~response to other organism	46	4.98269	6.78782e-18
GO:0043207~response to external biotic stimulus	46	4.98269	6.78782e-18
GO:0009607~response to biotic stimulus	46	4.73156	4.65689e-17
GO:0009617~response to bacterium	37	6.1075	8.3459e-17
GO:0032496~response to lipopolysaccharide	27	8.02819	1.14353e-14
GO:0002237~response to molecule of bacterial origin	27	7.67251	3.34177e-14
GO:0042742~defense response to bacterium	16	5.40131	2.69297e-06
GO:0098542~defense response to other organism	21	3.81727	5.63521e-06
Annotation Cluster 4
Term	Number of proteins	Fold Enrichment	Adjusted p-value (Benjamini)
GO:0034097~response to cytokine	44	4.92651	7.1833e-17
GO:0071345~cellular response to cytokine stimulus	39	4.96045	5.77316e-15
GO:0019221~cytokine-mediated signaling pathway	34	5.51099	4.95159e-14
Annotation Cluster 5
Term	Number of proteins	Fold Enrichment	Adjusted p-value (Benjamini)
GO:0051704~multi-organism process	83	3.18374	3.73223e-22
GO:0044403~symbiosis, encompassing mutualism through parasitism	45	4.04895	3.30846e-14
GO:0044419~interspecies interaction between organisms	45	4.04895	3.30846e-14
GO:0016032~viral process	43	3.99717	2.6934e-13
GO:0044764~multi-organism cellular process	43	3.96841	3.39284e-13
GO:0019058~viral life cycle	19	3.74976	2.60603e-05
Annotation Cluster 6
Term	Number of proteins	Fold Enrichment	Adjusted p-value (Benjamini)
GO:0001817~regulation of cytokine production	36	5.60257	2.9976e-15
GO:0001816~cytokine production	36	5.12311	5.4734e-14
GO:0001819~positive regulation of cytokine production	25	5.81585	1.3584e-10
Annotation Cluster 7
Term	Number of proteins	Fold Enrichment	Adjusted p-value (Benjamini)
GO:0022610~biological adhesion	80	4.21334	6.12926e-29
GO:0007155~cell adhesion	78	4.12251	1.83274e-27
GO:0098609~cell-cell adhesion	58	4.47441	5.30163e-21
GO:0030155~regulation of cell adhesion	43	6.00507	1.62225e-19
GO:0001775~cell activation	50	4.93389	1.81781e-19
GO:0098602~single organism cell adhesion	44	5.07196	2.59135e-17
GO:0045321~leukocyte activation	42	5.04882	2.14483e-16
GO:0016337~single organismal cell-cell adhesion	41	5.07816	4.61424e-16
GO:0046649~lymphocyte activation	37	5.16716	1.70974e-14
GO:0048534~hematopoietic or lymphoid organ development	40	4.6168	3.07532e-14
GO:0030097~hemopoiesis	39	4.73894	3.31957e-14
GO:0002520~immune system development	40	4.375	1.70308e-13
GO:0050865~regulation of cell activation	31	5.55629	8.40772e-13
GO:0002521~leukocyte differentiation	30	5.68334	1.30762e-12
GO:0051249~regulation of lymphocyte activation	28	6.11754	1.88316e-12
GO:0045785~positive regulation of cell adhesion	27	6.29744	2.93543e-12
GO:0002694~regulation of leukocyte activation	29	5.56433	6.08413e-12
GO:0007159~leukocyte cell-cell adhesion	28	5.12079	1.07451e-10
GO:0051251~positive regulation of lymphocyte activation	22	6.88338	1.43107e-10
GO:0042110~T cell activation	26	5.23479	4.30252e-10
GO:0070489~T cell aggregation	26	5.23479	4.30252e-10
GO:0071593~lymphocyte aggregation	26	5.22308	4.46644e-10
GO:0002696~positive regulation of leukocyte activation	22	6.35218	5.9777e-10
GO:0070486~leukocyte aggregation	26	5.14255	6.10191e-10
GO:0022407~regulation of cell-cell adhesion	24	5.58322	8.16039e-10
GO:0050867~positive regulation of cell activation	22	6.17353	9.8971e-10
GO:0002573~myeloid leukocyte differentiation	17	7.82844	7.25243e-09
GO:1903706~regulation of hemopoiesis	21	5.74918	9.19923e-09
GO:0030099~myeloid cell differentiation	21	5.49776	1.94308e-08
GO:0030098~lymphocyte differentiation	20	5.79334	2.22544e-08
GO:1902105~regulation of leukocyte differentiation	17	6.25633	1.56829e-07
GO:0022409~positive regulation of cell-cell adhesion	17	6.15543	1.95268e-07
GO:0050863~regulation of T cell activation	18	5.40583	4.21555e-07
GO:1903037~regulation of leukocyte cell-cell adhesion	18	5.16403	7.90416e-07
GO:0050870~positive regulation of T cell activation	15	6.41406	9.46805e-07
GO:1903039~positive regulation of leukocyte cell-cell adhesion	15	6.17868	1.46255e-06
GO:0030217~T cell differentiation	14	6.16252	4.23637e-06
GO:0031295~T cell costimulation	7	7.76022	0.001622
GO:0031294~lymphocyte costimulation	7	7.66558	0.00172088
Annotation Cluster 8
Term	Number of proteins	Fold Enrichment	Adjusted p-value (Benjamini)
GO:0002376~immune system process	92	3.35144	5.77966e-27
GO:0002682~regulation of immune system process	70	4.56152	1.22364e-26
GO:0002684~positive regulation of immune system process	56	5.23815	2.42436e-23
GO:0006955~immune response	61	3.53166	2.9047e-17
GO:0045321~leukocyte activation	42	5.04882	2.14483e-16
GO:0050776~regulation of immune response	42	4.13538	1.92735e-13
GO:0050778~positive regulation of immune response	33	4.3323	7.41921e-11
GO:0002252~immune effector process	33	3.99366	5.49871e-10
GO:0002764~immune response-regulating signaling pathway	27	4.56594	2.86279e-09
GO:0002757~immune response-activating signal transduction	25	4.50787	1.88873e-08
GO:0002253~activation of immune response	26	4.24494	2.69863e-08
GO:0031349~positive regulation of defense response	20	4.4675	1.13908e-06
GO:0045087~innate immune response	29	3.11496	1.55751e-06
GO:0002768~immune response-regulating cell surface receptor signaling pathway	19	4.27604	4.57086e-06
GO:0006909~phagocytosis	15	4.86264	2.16905e-05
GO:0002429~immune response-activating cell surface receptor signaling pathway	17	4.15952	2.74523e-05
GO:0050851~antigen receptor-mediated signaling pathway	13	5.11999	6.9781e-05
GO:0002224~toll-like receptor signaling pathway	9	6.79135	0.00035686
GO:0002221~pattern recognition receptor signaling pathway	10	5.6476	0.000458986
GO:0045088~regulation of innate immune response	14	3.4921	0.0011639
GO:0002758~innate immune response-activating signal transduction	11	4.06488	0.00219942
GO:0038093~Fc receptor signaling pathway	11	4.06488	0.00219942
GO:0002218~activation of innate immune response	11	3.95106	0.00270348
Annotation Cluster 9
Term	Number of proteins	Fold Enrichment	Adjusted p-value (Benjamini)
GO:0005539~glycosaminoglycan binding	17	7.41773	3.40651e-08
GO:0008201~heparin binding	12	6.80685	2.86693e-05
GO:1901681~sulfur compound binding	13	5.06375	0.000166545
Annotation Cluster 10
Term	Number of proteins	Fold Enrichment	Adjusted p-value (Benjamini)
GO:0048872~homeostasis of number of cells	23	9.22021	1.45217e-13
GO:0071887~leukocyte apoptotic process	13	11.4447	1.79018e-08
GO:0097192~extrinsic apoptotic signaling pathway in absence of ligand	11	13.1702	1.14003e-07
GO:0038034~signal transduction in absence of ligand	11	13.1702	1.14003e-07
GO:0001776~leukocyte homeostasis	11	12.9969	1.29278e-07
GO:2000106~regulation of leukocyte apoptotic process	11	11.9008	2.8819e-07
GO:0070227~lymphocyte apoptotic process	10	12.4718	9.86253e-07
GO:0002260~lymphocyte homeostasis	9	13.4695	2.89219e-06
GO:0070228~regulation of lymphocyte apoptotic process	8	12.3858	2.76122e-05
GO:0070231~T cell apoptotic process	7	12.8281	0.000116402
GO:2001239~regulation of extrinsic apoptotic signaling pathway in absence of ligand	7	12.325	0.000144768
GO:0043029~T cell homeostasis	6	14.1784	0.000389277
GO:0006924~activation-induced cell death of T cells	4	35.9187	0.000927026
GO:2001238~positive regulation of extrinsic apoptotic signaling pathway	6	9.97742	0.0018565
GO:0002902~regulation of B cell apoptotic process	4	19.9548	0.00508743
Annotation Cluster 11
Term	Number of proteins	Fold Enrichment	Adjusted p-value (Benjamini)
GO:0002521~leukocyte differentiation	30	5.68334	1.30762e-12
GO:0002573~myeloid leukocyte differentiation	17	7.82844	7.25243e-09
GO:1903706~regulation of hemopoiesis	21	5.74918	9.19923e-09
GO:0030098~lymphocyte differentiation	20	5.79334	2.22544e-08
GO:1902105~regulation of leukocyte differentiation	17	6.25633	1.56829e-07
GO:0070661~leukocyte proliferation	18	5.77265	1.70343e-07
GO:0050863~regulation of T cell activation	18	5.40583	4.21555e-07
GO:1903037~regulation of leukocyte cell-cell adhesion	18	5.16403	7.90416e-07
GO:1902107~positive regulation of leukocyte differentiation	12	8.22566	2.23368e-06
GO:1903708~positive regulation of hemopoiesis	13	7.16171	2.59804e-06
GO:0030217~T cell differentiation	14	6.16252	4.23637e-06
GO:0070663~regulation of leukocyte proliferation	14	6.04401	5.22229e-06
GO:0071594~thymocyte aggregation	8	10.4112	8.27139e-05
GO:0070665~positive regulation of leukocyte proliferation	10	6.4602	0.000174017
GO:0045619~regulation of lymphocyte differentiation	10	6.41406	0.000183367
GO:0032943~mononuclear cell proliferation	13	4.40513	0.000278311
GO:0033077~T cell differentiation in thymus	7	9.82152	0.000485418
GO:0032944~regulation of mononuclear cell proliferation	11	4.96364	0.000493058
GO:0046651~lymphocyte proliferation	12	4.09719	0.00104531
GO:0045580~regulation of T cell differentiation	8	6.35729	0.00154006
GO:0045621~positive regulation of lymphocyte differentiation	7	7.76022	0.001622
GO:0050670~regulation of lymphocyte proliferation	10	4.53519	0.00209535
GO:0032946~positive regulation of mononuclear cell proliferation	8	5.40131	0.00378695
Annotation Cluster 12
Term	Number of proteins	Fold Enrichment	Adjusted p-value (Benjamini)
GO:0002573~myeloid leukocyte differentiation	17	7.82844	7.25243e-09
GO:1903706~regulation of hemopoiesis	21	5.74918	9.19923e-09
GO:0030225~macrophage differentiation	6	14.5616	0.000345984
GO:0045637~regulation of myeloid cell differentiation	11	5.17154	0.000360292
GO:0045651~positive regulation of macrophage differentiation	4	27.6298	0.00201707
Annotation Cluster 13
Term	Number of proteins	Fold Enrichment	Adjusted p-value (Benjamini)
GO:0042113~B cell activation	15	5.47541	5.85376e-06
GO:0050871~positive regulation of B cell activation	9	8.97968	5.38025e-05
GO:0002443~leukocyte mediated immunity	16	4.03581	7.83345e-05
GO:0050864~regulation of B cell activation	10	7.07061	8.90885e-05
GO:0003823~antigen binding	10	6.05054	0.000621249
GO:0002460~adaptive immune response based on somatic recombination of immune receptors built from immunoglobulin superfamily domains	13	4.08167	0.000543243
GO:0002250~adaptive immune response	15	3.20703	0.001477
GO:0002449~lymphocyte mediated immunity	12	3.78092	0.00197767
