# Supplementary material for: “Exosomics”—A Review of Biophysics, Biology and Biochemistry of Exosomes With a Focus on Human Breast Milk
Source: Front Genet. 2018 Mar 27;9:92. doi: 10.3389/fgene.2018.00092 (PMC5881086; doi:10.3389/fgene.2018.00092)
Supplement: Supplementary Table 4 — Number of interactions found for each protein of the protein network generated from the 188 proteins identified in the combined human breast milk exosome proteomics dataset (Admyre et al., 2007; Larssen et al., 2017). [file Table4.xlsx]

## Sheet: Sheet1
Uniprot IDs	Protein Name	References	# Interactions
P12931	Proto-oncogene tyrosine-protein kinase Src OS=Homo sapiens GN=SRC PE=1 SV=3	Larssen et al (2017)	29
P35222	Catenin beta-1 OS=Homo sapiens GN=CTNNB1 PE=1 SV=1	Larssen et al (2017)	26
P0CG47	Polyubiquitin-B OS=Homo sapiens GN=UBB PE=1 SV=1	Admyre et al (2007)	25
P01133	Pro-epidermal growth factor OS=Homo sapiens GN=EGF PE=1 SV=2	Larssen et al (2017)	24
P05067	Amyloid-beta A4 protein OS=Homo sapiens GN=APP PE=1 SV=3	Larssen et al (2017)	23
P00533	Epidermal growth factor receptor OS=Homo sapiens GN=EGFR PE=1 SV=2	Larssen et al (2017)	22
P60953	Cell division control protein 42 homolog OS=Homo sapiens GN=CDC42 PE=1 SV=2	Admyre et al (2007)	21
P05106	Integrin beta-3 OS=Homo sapiens GN=ITGB3 PE=1 SV=2	Larssen et al (2017)	19
Q06124	Tyrosine-protein phosphatase non-receptor type 11 OS=Homo sapiens GN=PTPN11 PE=1 SV=2	Larssen et al (2017)	19
P14210	Hepatocyte growth factor OS=Homo sapiens GN=HGF PE=1 SV=2	Larssen et al (2017)	18
P31749	RAC-alpha serine/threonine-protein kinase OS=Homo sapiens GN=AKT1 PE=1 SV=2	Larssen et al (2017)	17
Q16665	Hypoxia-inducible factor 1-alpha OS=Homo sapiens GN=HIF1A PE=1 SV=1	Larssen et al (2017)	16
P01127	Platelet-derived growth factor subunit B OS=Homo sapiens GN=PDGFB PE=1 SV=1	Larssen et al (2017)	15
P19174	1-phosphatidylinositol 4,5-bisphosphate phosphodiesterase gamma-1 OS=Homo sapiens GN=PLCG1 PE=1 SV=1	Larssen et al (2017)	15
P01137	Transforming growth factor beta-1 OS=Homo sapiens GN=TGFB1 PE=1 SV=2	Larssen et al (2017)	15
Q14790	Caspase-8 OS=Homo sapiens GN=CASP8 PE=1 SV=1	Larssen et al (2017)	14
P12830	Cadherin-1 OS=Homo sapiens GN=CDH1 PE=1 SV=3	Larssen et al (2017)	14
P10145	Interleukin-8 OS=Homo sapiens GN=CXCL8 PE=1 SV=1	Larssen et al (2017)	13
P05121	Plasminogen activator inhibitor 1 OS=Homo sapiens GN=SERPINE1 PE=1 SV=1	Larssen et al (2017)	13
Q13485	Mothers against decapentaplegic homolog 4 OS=Homo sapiens GN=SMAD4 PE=1 SV=1	Larssen et al (2017)	13
Q03135	Caveolin-1 OS=Homo sapiens GN=CAV1 PE=1 SV=4	Larssen et al (2017)	12
P04626	Receptor tyrosine-protein kinase erbB-2 OS=Homo sapiens GN=ERBB2 PE=1 SV=1	Larssen et al (2017)	12
P42574	Caspase-3 OS=Homo sapiens GN=CASP3 PE=1 SV=2	Larssen et al (2017)	11
P62879	Guanine nucleotide-binding protein G(I)/G(S)/G(T) subunit beta-2 OS=Homo sapiens GN=GNB2 PE=1 SV=3	Admyre et al (2007)	11
P35968	Vascular endothelial growth factor receptor 2 OS=Homo sapiens GN=KDR PE=1 SV=2	Larssen et al (2017)	11
Q15628	Tumor necrosis factor receptor type 1-associated DEATH domain protein OS=Homo sapiens GN=TRADD PE=1 SV=2	Larssen et al (2017)	11
P61812	Transforming growth factor beta-2 OS=Homo sapiens GN=TGFB2 PE=1 SV=1	Larssen et al (2017)	10
P37173	TGF-beta receptor type-2 OS=Homo sapiens GN=TGFBR2 PE=1 SV=2	Larssen et al (2017)	10
